# Supplementary material for: Urinary 2-Hydroxyglutarate Enantiomers Are Markedly Elevated in a Murine Model of Type 2 Diabetic Kidney Disease
Source: Metabolites. 2021 Jul 21;11(8):469. doi: 10.3390/metabo11080469 (PMC8400583; doi:10.3390/metabo11080469)
Supplement: Supplementary file 1 [file metabolites-11-00469-s001.zip]

Archive with 1 entries (1 files):
- metabolites-1271918-supplementary.pdf
